# Supplementary material for: Molecular Mechanisms for Changing Brain Connectivity in Mice and Humans
Source: Int J Mol Sci. 2023 Oct 31;24(21):15840. doi: 10.3390/ijms242115840 (PMC10648558; doi:10.3390/ijms242115840)
Supplement: Supplementary file 1 [file ijms-24-15840-s001.zip]

Archive with 1 entries (1 files):
- ijms-2666007-supplementary.pdf
